# Supplementary material for: Diversity of Mating-Type Chromosome Structures in the Yeast Zygosaccharomyces rouxii Caused by Ectopic Exchanges between MAT-Like Loci
Source: PLoS One. 2013 Apr 16;8(4):e62121. doi: 10.1371/journal.pone.0062121 (PMC3628578; doi:10.1371/journal.pone.0062121)
Supplement: Table S1 — Primers used in this study. (XLS) [file pone.0062121.s011.xls]

## Sheet: Sheet1
Table S1 Primers used in this study
Primer name	Sequence	Corresponding fig. /reference
ADE1F	5’-AACTAGTGAAGGTTTAGCTCT-3’	Fig. S1B [9]
ADE1R	5’-AGTAACCACATTAATGTGACC-3’	Fig. S1B [9]
ADE2F	5’-CTCTGAAGGCTTGGCCTC-3’	Fig. S1B [9]
ADE2R	5’-TAACCACGTTGATGGGCT-3’	Fig. S1B [9]
SOD1F	5’-ACGTATGAATTCGATGCAGAT-3’	Fig. S1B [9]
SOD1R	5’-TCCTTAACAAACAATGCTAAGT-3’	Fig. S1B [9]
SOD2F	5’-TACATATCAATCAGATTCTAGTT-3’	Fig. S1B [9]
SOD2R	5’-TTGAAACGCGATGCTGGTC-3’	Fig. S1B [9]
1	5’-GCTACTCCCTCATTAGAACATGAAA-3’	Fig. 1B
A	5’-CCAGTTAGTGTGTTATCGATAAGTC-3’	Fig. 1B
2	5’-CGCATGATATGAAACGAAGATGCAA-3’	Fig. 1B
B	5’-TCTATTTCGTCCGTTTATCGTTGGT-3’	Fig. 1B
3	5’-TACTTACTGGATGAATCTTCTGTGA-3’	Fig. 1B
C	5’-TCAGTACCAGAAGTGGTCTTTGAAA-3’	Fig. 1B
1'	5’-AGTCTCTTGCCAAATTAGAAGAAGC-3’
A'	5’-TACTTACACCTCAAGACACTCACAT-3’	Fig. S3
2'	5’-TAAACGAGGTGTAGGTAAAGAGAAA-3’
B'	5’-CAGAGACTAATAATGAGAGAAAAGC-3’	Fig. S3
3'	5’-AATCAGTTCTAAGGAATATGTCGTC-3’
C'	5’-GAAATTGAAGAGGAGTTCTGGCATT-3’	Fig. S3
PEX2F	5’-ATGCGCTTAAAATACTCGGAAGATC-3’	Fig. 2
PEX2R	5’-TTAGTAAAATGGTTTGGCACTTAAATTTTT-3’	Fig. 2
C18458gF	5’-ATGAAGGTACTAATATTATTGGCAC-3’	Fig. 2
C18458gR	5’-CTAATCTAAAATATGAATTTTAAAACCTTC-3’	Fig. 2
SIR1F	5’-ATGAAGGAGTATCCTGTGATTAC-3’	Fig. 2
SIR1R	5’-TTAGCGATTTTTGGAGTGCATAGAC-3’	Fig. 2
VAC17F	5’-ATGCCGAGCCTGGATGACATAT-3’	Fig. 2
VAC17R	5’-TTAGAGAACTAGTTCGGTATCCAAG-3’	Fig. 2
FET4F	5’-ATGGGAAAACTTTCTGAGTTCTTTA-3’	Fig. 2
FET4R	5’-TCAAATCCTTTGCAGGTGTGC-3’	Fig. 2
ScADE2InsF	5’-GGTATAATAAGGTGAAAAACCTTGGAAAATGTCGAATCTATTGCCGTCGTTCGTAAGAGAAACATCGCGATTATATCTATATCTTTCTATTTCGACGAAACCAATGTGTCCATCTGACAT-3’	Fig. 5
ScADE2InsR	5’-TTGTTTCTCAAACTGATCTTTGGCCACCCTAGCCAAAGAGGCAGTCAGGGAAGCCTTTTCTGGATGTGCCAATAATATTAGTACCTTCATCCTTGCTTCTTGTTACTGGA-3’	Fig. 5
HOdisF	5’-GGAATGAAATCATATTAAAGCAGATCAAATCTGATCCCATTCTCCAAGATTTGTCCTTGCTTTCTGCAATGGTAGTCAGATCAAGTACTAGATCATTAATTTCGTACGCTGCAGGTCG-3’	Fig. S4
HOdisR	5’-CTCGCCTTATATTTTTCCCATAAAACCTATTTTGAATCATTGATAATTGTTTCATCATACAAAAGAACGCATAAAAAAATTTCAAGTCGTTATTACACTAGTGGATCTGATATCACC-3’	Fig. S4
MTLaF	5’-CTCATCCCGAGCAACAAAAAATATG-3’	Fig. S3 and S4
MTLaF	5’-AAGCTGTAGCAGCTAATTGTGGTTT-3’	Fig. S3 and S4
TypingR	5’-TACTTACACCTCAAGACACTCACAT-3’	Fig. S4
